# Supplementary material for: A More Comprehensive Clinical and Laboratory Characterization of 61 Acute HIV Infection Patients in Southwest China
Source: Pathogens. 2023 Jan 14;12(1):142. doi: 10.3390/pathogens12010142 (PMC9864376; doi:10.3390/pathogens12010142)
Supplement: Supplementary file 1 [file pathogens-12-00142-s001.zip]

Archive with 3 entries (3 files):
- Supplemental Dataset S1 (For programming) example data.csv
- Supplemental Dataset S1 (For reading with excel) example data.xlsx
- Supplemental Table S1 all laboratory test that were out of the reference range in more than five patients..xlsx
