# Supplementary material for: A More Comprehensive Clinical and Laboratory Characterization of 61 Acute HIV Infection Patients in Southwest China
Source: Pathogens. 2023 Jan 14;12(1):142. doi: 10.3390/pathogens12010142 (PMC9864376; doi:10.3390/pathogens12010142)
Supplement: Supplementary file 1 [file pathogens-12-00142-s001.zip › Supplemental Dataset S1 (For programming) example data.csv]

ID	test_time	audit_time	panel_name	test_name	test_result	abnormal_ornot
1	20210902	2021/9/2 17:31	生化1+生化4+β-HBA	NA	133.6	↓
1	20210926	2021/9/26 17:02	生化1+生化4+β-HBA	NA	127.9	↓
1	20171130	2017/11/30 15:17	生化1+生化4	NA	137.1
1	20171208	2017/12/8 10:33	生化5	NA	143.7
1	20210907	2021/9/7 9:55	生化1+生化4+β-HBA	NA	139.4
1	20210909	2021/9/9 10:03	生化6	NA	132.6	↓
1	20210910	2021/9/10 10:14	生化1+生化4+β-HBA	NA	132	↓
1	20210914	2021/9/14 9:39	生化1+生化4+β-HBA	NA	132.4	↓
1	20210917	2021/9/17 10:05	生化1+生化4+β-HBA	NA	131.4	↓
1	20210902	2021/9/2 16:28	床旁血气分析(IT1K)	NA	131.5	↓
1	20210903	2021/9/3 16:38	床旁血气分析(IT1K)	NA	134.7	↓
1	20210906	2021/9/6 14:33	床旁血气分析(IT1K)	NA	132.7	↓
1	20210913	2021/9/13 11:48	床旁血气分析(IT1K)	NA	125.8	↓
2	20191030	2019/10/30 2:38:46	生化1+生化4	NA	133.8	↓
2	20191105	2019/11/5 6:51:08	生化1+生化4	NA	140.1
3	20210619	2021/6/19 11:34	生化1+脂肪酶+胰淀粉酶+生化4+β-HBA	NA	133	↓
3	20210619	2021/6/19 10:33	床旁血气分析(IT1K)	NA	134.2	↓
4	20210521	2021/5/21 4:28	生化1+生化4+β-HBA	NA	135.5	↓
4	20210522	2021/5/22 7:55	生化6	NA	138.4
4	20210523	2021/5/23 11:53	生化1+生化4+β-HBA	NA	137.4
4	20210529	2021/5/29 13:20	生化1+生化4+β-HBA	NA	139
4	20210522	2021/5/22 9:57	床旁血气分析(IT1K)	NA	134.6	↓
5	20201104	2020/11/4 22:22:46	生化1+生化4+β-HBA	NA	134.7	↓
5	20201105	2020/11/5 17:30:29	生化5+β-HBA	NA	135.8	↓
5	20201107	2020/11/7 11:20:08	生化1+生化4+β-HBA	NA	135.5	↓
5	20201110	2020/11/10 14:42:18	生化5+β-HBA+糖	NA	134.7	↓
6	20201215	2020/12/15 16:28:27	生化1+生化4+β-HBA	NA	137.2
6	20201216	2020/12/16 19:46:30	生化5+β-HBA+糖	NA	137.5
6	20201219	2020/12/19 10:08:42	生化1+生化4+β-HBA	NA	138.7
6	20201222	2020/12/22 10:46:15	生化1+生化4+β-HBA	NA	139.2
6	20210219	2021/2/19 10:35:32	生化1+生化4+β-HBA	NA	140.8
6	20210507	2021/5/7 11:00:23	生化1+生化4+β-HBA	NA	140.7
6	20201215	2020/12/15 15:14:52	床旁血气分析(IT1K)	NA	134.2	↓
7	20210816	2021/8/16 10:50	生化1+生化4+β-HBA	NA	132.9	↓
8	20200102	2020/1/2 10:54:33	生化1+生化4+胰腺酶	NA	138.5
8	20200105	2020/1/5 12:32:00	生化1+生化4+胰腺酶	NA	137.1
8	20200102	2020/1/2 4:33:17	床旁血气分析(IT1K)	NA	135.6
8	20200102	2020/1/2 10:19:20	床旁血气分析(IT1K)	NA	133.7	↓
9	20200616	2020/6/16 10:29:17	生化1+生化4+β-HBA	NA	140.9
10	20210301	2021/3/1 18:34:48	生化1+生化4+β-HBA	NA	138.9
10	20170225	2017/2/25 7:43:29	生化1+生化4	NA	137.2
10	20170316	2017/3/16 13:32:44	生化1+生化4	NA	141.9
10	20170320	2017/3/20 10:12:02	生化1+生化4+胆碱脂酶+胆汁酸	NA	142.7
10	20170327	2017/3/27 15:19:02	生化1+生化4+胆碱脂酶+胆汁酸	NA	136.8	↓
10	20180416	2018/4/16 12:04:23	生化全套	NA	139.9
10	20190830	2019/8/30 11:46:38	生化1+生化4	NA	140.4
10	20200907	2020/9/7 11:15:33	生化1+生化4	NA	138.3
10	20201207	2020/12/7 14:35:22	生化1+生化4	NA	140.8
10	20210407	2021/4/7 10:08:12	生化1+生化4+β-HBA	NA	138.8
10	20210607	2021/6/7 11:40:56	生化1+生化4	NA	142.4
11	20170223	2017/2/23 23:09:37	生化1+生化4	NA	131.3	↓
11	20170301	2017/3/1 12:22:57	生化1+生化4	NA	136.9	↓
12	20190511	2019/5/11 15:14:57	生化1+生化4	NA	139.2
12	20190513	2019/5/13 7:51:20	生化1+生化4+生化5+糖	NA	140.5
12	20190514	2019/5/14 19:41:06	生化1+生化4	NA	140.0
12	20190518	2019/5/18 10:31:45	生化1+生化4	NA	141.2
13	20190725	2019/7/25 11:27:50	生化1+生化4	NA	144.6
13	20190803	2019/8/3 10:35:33	生化1+生化4	NA	142.8
13	20201213	2020/12/13 10:31:09	生化1+生化4+β-HBA	NA	141.6
13	20210112	2021/1/12 10:39:44	生化1+生化4+β-HBA	NA	141.6
13	20210116	2021/1/16 11:02:47	生化1+生化4+β-HBA	NA	140.0
13	20210117	2021/1/17 11:54:13	生化4+β-HBA	NA	140.4
14	20170619	2017/6/19 12:00:23	生化1+生化4+淀粉酶+脂肪酶	NA	136.9	↓
15	20210908	2021/9/8 20:47:07	生化1+生化4+β-HBA	NA	132.4	↓
15	20170815	2017/8/15 15:04:33	生化1+生化4	NA	141.1
15	20170816	2017/8/16 20:08:15	生化1+生化4	NA	139.2
15	20170818	2017/8/18 12:36:08	生化1+生化4	NA	139.9
15	20170821	2017/8/21 13:27:05	生化1+生化4	NA	139.1
15	20170824	2017/8/24 11:00:07	生化1+生化4	NA	138.9
15	20210917	2021/9/17 9:35:15	生化1+生化4	NA	139.4
15	20210922	2021/9/22 9:22:22	生化1+生化4+β-HBA	NA	140.6
15	20211004	2021/10/4 10:33:38	生化1+生化4+β-HBA	NA	141.3
15	20211011	2021/10/11 9:58:28	生化1+生化4+β-HBA	NA	137.7
15	20211014	2021/10/14 9:13:52	生化1+生化4+β-HBA	NA	140.5
15	20170816	2017/8/16 5:13:50	床旁血气分析(IT1K)	NA	142.3
15	20170816	2017/8/16 17:06:37	床旁血气分析(IT1K)	NA	136.0
15	20170817	2017/8/17 10:10:45	床旁血气分析(IT1K)	NA	134.9	↓
15	20170819	2017/8/19 8:45:01	床旁血气分析(IT1K)	NA	133.2	↓
15	20170825	2017/8/25 10:15:26	床旁血气分析(IT1K)	NA	129.5	↓
15	20170827	2017/8/27 9:16:41	床旁血气分析(IT1K)	NA	131.9	↓
15	20170829	2017/8/29 10:32:02	床旁血气分析(IT1K)	NA	137.1
15	20210908	2021/9/8 19:26:04	床旁血气分析(IT1K)	NA	131.2	↓
15	20210909	2021/9/9 6:11:11	床旁血气分析(IT1K)	NA	134.0	↓
15	20210909	2021/9/9 11:17:47	床旁血气分析(IT1K)	NA	134.7	↓
15	20210909	2021/9/9 23:03:44	床旁血气分析(IT1K)	NA	133.7	↓
15	20210910	2021/9/10 23:20:18	床旁血气分析(IT1K)	NA	135.4
16	20171104	2017/11/4 10:33:38	生化1+生化4	NA	139.7
16	20171122	2017/11/22 10:29:03	生化1+生化4+淀粉酶+脂肪酶	NA	136.7	↓
17	20180125	2018/1/25 9:36:41	生化1+生化4	NA	137.0
17	20180210	2018/2/10 12:16:16	生化1+生化4	NA	129.5	↓
17	20180213	2018/2/13 10:25:13	生化1+生化4+胆碱脂酶	NA	127.1	↓
17	20180216	2018/2/16 9:56:37	生化1+生化4	NA	134.6	↓
17	20180219	2018/2/19 12:27:48	生化5+体检生化1	NA	142.2
17	20180226	2018/2/26 11:06:17	生化1+生化4	NA	139.9
17	20180301	2018/3/1 10:27:17	生化3+生化6	NA	138.6
17	20180305	2018/3/5 11:19:09	生化3+生化6	NA	136.1	↓
17	20180308	2018/3/8 12:14:22	生化1+生化4	NA	139.0
17	20180312	2018/3/12 10:21:18	生化1+生化4	NA	133.0	↓
17	20180319	2018/3/19 10:41:41	生化1+生化4	NA	133.2	↓
18	20180329	2018/3/29 10:08:13	生化1+生化4	NA	141.7
18	20180329	2018/3/29 4:18:47	生化1+生化4	NA	142.6
18	20180601	2018/6/1 9:56:58	生化1+生化4	NA	141.9
18	20180601	2018/6/1 3:26:22	生化1+生化4	NA	137.6
19	20180822	2018/8/22 11:32:49	生化1+生化4	NA	141.7
19	20180913	2018/9/13 13:38:05	生化1+生化4	NA	138.6
19	20180915	2018/9/15 17:53:18	生化1+生化4	NA	132.8	↓
19	20180916	2018/9/16 18:23:16	生化1+生化4	NA	136.9	↓
19	20180918	2018/9/18 11:35:47	生化1+生化4	NA	143.0
19	20180919	2018/9/19 11:12:25	生化1+生化4	NA	140.2
19	20180920	2018/9/20 12:13:42	生化4	NA	143.8
19	20180921	2018/9/21 11:59:58	生化1+生化4	NA	143.1
19	20180922	2018/9/22 11:17:11	生化1+生化4	NA	142.9
19	20180924	2018/9/24 11:53:34	生化1+生化4	NA	141.8
19	20180929	2018/9/29 11:51:23	生化1+生化4	NA	140.1
19	20181007	2018/10/7 10:32:58	生化1+生化4	NA	139.6
19	20190514	2019/5/14 11:24:43	生化1+生化4	NA	140.1
19	20190523	2019/5/23 12:58:54	生化1+生化4	NA	142.3
20	20180831	2018/8/31 15:33:31	生化1+生化4	NA	118.0	↓↓
20	20180904	2018/9/4 10:31:52	生化5	NA	126.2	↓
20	20180905	2018/9/5 7:13:22	生化1+生化4	NA	119.4	↓↓
20	20180905	2018/9/5 18:05:51	生化4+体检肾功+滤过率	NA	119.3	↓↓
20	20180905	2018/9/6 0:07:00	生化4	NA	119.1	↓↓
20	20180906	2018/9/6 12:11:24	生化1+生化4	NA	132.0	↓
20	20180907	2018/9/7 13:12:35	生化4	NA	139.6
20	20180907	2018/9/7 1:04:47	生化4	NA	133.4	↓
20	20180908	2018/9/8 10:15:52	生化4	NA	149.0	↑
20	20180908	2018/9/8 23:13:35	生化4	NA	146.2
20	20180909	2018/9/9 10:19:44	生化4	NA	150.2	↑
20	20180911	2018/9/11 11:12:03	生化4	NA	141.7
20	20180913	2018/9/13 9:57:17	生化4	NA	142.7
20	20180915	2018/9/15 10:58:45	生化4	NA	144.8
20	20180919	2018/9/19 10:26:41	生化1+生化4	NA	143.8
20	20181210	2018/12/10 13:49:32	生化1+生化4	NA	113.2	↓↓
20	20181210	2018/12/10 23:01:49	生化4	NA	116.9	↓↓
20	20181212	2018/12/12 10:29:01	生化4	NA	132.2	↓
20	20180901	2018/9/1 7:57:11	床旁血气分析(IT1K)	NA	115.3	↓↓
20	20180902	2018/9/2 6:12:59	床旁血气分析(IT1K)	NA	120.9	↓↓
20	20181210	2018/12/10 12:10:57	床旁血气分析(IT1K)	NA	108.0	↓↓
21	20180906	2018/9/6 21:09:31	生化1+生化4	NA	136.2	↓
22	20181020	2018/10/20 18:44:36	生化1+生化4	NA	137.9
22	20181022	2018/10/22 14:28:47	生化1+生化6	NA	136.4	↓
22	20181030	2018/10/30 11:21:02	生化1+生化6	NA	141.4
23	20181221	2018/12/21 20:23:11	生化4	NA	135.7	↓
23	20181230	2018/12/30 10:15:45	生化3+生化4	NA	142.5
23	20190107	2019/1/7 10:42:26	生化1+生化4	NA	142.0
23	20190111	2019/1/11 10:51:00	生化1+生化4	NA	140.0
23	20181221	2018/12/21 19:25:14	床旁血气分析(IT1K)	NA	130.3	↓
24	20190726	2019/7/26 7:50:06	生化1+生化4	NA	137.1
24	20190729	2019/7/29 14:20:36	生化1+生化4	NA	138.3
24	20190729	2019/7/29 22:51:02	生化4	NA	137.9
25	20190804	2019/8/5 0:21:11	生化3+生化4	NA	133.7	↓
26	20190806	2019/8/6 15:14:25	生化1+生化4	NA	141.4
26	20190809	2019/8/9 15:29:57	生化1+生化4	NA	141.2
26	20190806	2019/8/6 21:27:40	床旁血气分析(IT1K)	NA	137.6
27	20190826	2019/8/26 19:56:47	生化1+生化4	NA	134.5	↓
27	20190828	2019/8/28 17:33:04	生化5+糖	NA	139.8
27	20190831	2019/8/31 10:50:15	生化1+生化4	NA	140.6
27	20190906	2019/9/6 9:45:56	生化1+生化4	NA	139.1
27	20190909	2019/9/9 9:27:41	生化1+生化4	NA	137
27	20190912	2019/9/12 9:39:17	生化3+生化5	NA	138
27	20190915	2019/9/15 10:37:40	生化1+生化4	NA	138
27	20190918	2019/9/18 9:44:09	生化1+生化4	NA	140
28	20190826	2019/8/26 23:29:34	生化1+生化4	NA	134.3	↓
29	20190903	2019/9/3 15:47:50	生化1+生化4	NA	130.7	↓
29	20190905	2019/9/5 17:52:06	生化1+生化4	NA	135.1	↓
29	20190904	2019/9/4 5:04:19	床旁血气分析(IT1K)	NA	133.3	↓
29	20190904	2019/9/4 15:28:07	床旁血气分析(IT1K)	NA	134.8	↓
29	20190905	2019/9/5 5:58:07	床旁血气分析(IT1K)	NA	134.8	↓
29	20190905	2019/9/5 13:18:16	床旁血气分析(IT1K)	NA	133.9	↓
29	20190906	2019/9/6 6:03:19	床旁血气分析(IT1K)	NA	130.4	↓
30	20190914	2019/9/14 15:05:27	生化1+生化4	NA	135	↓
30	20190916	2019/9/16 7:00:41	生化1+生化4	NA	136	↓
30	20190917	2019/9/17 10:32:43	生化1+生化4	NA	137
30	20190923	2019/9/23 10:53:45	生化1+生化4	NA	140
30	20190916	2019/9/16 11:46:37	床旁血气分析(IT1K)	NA	132	↓
31	20191214	2019/12/14 14:58:06	生化1+生化4+胰腺酶	NA	128.6	↓
31	20191216	2019/12/16 11:46:49	生化1+生化4	NA	130.1	↓
31	20191223	2019/12/23 10:55:11	生化1+生化4+胰腺酶	NA	131.9	↓
31	20200104	2020/1/4 10:48:01	生化1+生化4	NA	128.7	↓
31	20200105	2020/1/5 11:58:47	生化1+生化4	NA	129.0	↓
32	20200403	2020/4/3 10:11:39	生化1+生化4+β-HBA	NA	142.4
32	20200409	2020/4/9 9:57:44	生化1+生化4+β-HBA	NA	143.3
33	20210317	2021/3/17 15:53	生化1+生化4	NA	132.7	↓
33	20210324	2021/3/24 10:25	生化1+生化4+β-HBA	NA	139.8
33	20210328	2021/3/28 10:04	生化3+生化4	NA	139.1
34	20200608	2020/6/8 7:53:00	生化1+生化4+β-HBA	NA	130.7	↓
34	20200611	2020/6/11 12:16:47	生化1+生化4+β-HBA+胆碱脂酶	NA	139.1
35	20200709	2020/7/9 3:30:03	生化1+生化4+β-HBA	NA	138.8
35	20200710	2020/7/10 16:08:15	生化1+生化4+β-HBA	NA	140.0
35	20200715	2020/7/15 17:41:53	生化1+生化4+β-HBA	NA	135.4	↓
35	20200715	2020/7/15 16:53:21	床旁血气分析(IT1K)	NA	137.7
36	20200805	2020/8/5 20:30:13	生化1+生化4+β-HBA	NA	127.7	↓
37	20200823	2020/8/23 17:03:16	生化1+生化4+β-HBA	NA	131.4	↓
37	20200825	2020/8/25 9:35:11	生化1+生化4+β-HBA	NA	134.4	↓
37	20200829	2020/8/29 9:49:04	生化3+生化5+β-HBA	NA	136.5	↓
38	20200922	2020/9/22 6:46:52	生化1+生化4+β-HBA	NA	131.0	↓
38	20200923	2020/9/23 12:16:07	生化1+生化4+β-HBA	NA	134.0	↓
38	20200926	2020/9/26 16:39:45	生化4+β-HBA	NA	136.5	↓
39	20201016	2020/10/16 8:00:48	生化1+生化4+β-HBA	NA	131.7	↓
39	20201019	2020/10/19 7:35:08	生化1+生化4+β-HBA	NA	132.1	↓
39	20201023	2020/10/23 10:52:46	生化1+生化4+β-HBA	NA	140.1
39	20201029	2020/10/29 11:10:51	生化1+生化4+β-HBA	NA	140.9
40	20201127	2020/11/27 18:13:43	生化1+生化4	NA	134.7	↓
41	20210319	2021/3/19 10:28:03	生化1+生化4+β-HBA	NA	133.9	↓
41	20210712	2021/7/12 10:11:17	生化1+生化4+β-HBA	NA	139.9
42	20210426	2021/4/26 1:25	生化1+生化4+β-HBA	NA	139.5
42	20210425	2021/4/26 0:03	床旁血气分析(IT1K)	NA	136.2
43	20210701	2021/7/1 10:27	生化1+生化4+β-HBA	NA	132.9	↓
43	20210708	2021/7/8 10:56	生化1+生化4+β-HBA	NA	128.6	↓
44	20210624	2021/6/24 14:03	生化1+生化4+β-HBA	NA	134.7	↓
44	20210629	2021/6/29 9:46	生化1+生化4+β-HBA	NA	135.8	↓
44	20210705	2021/7/5 9:51	生化3+生化5+β-HBA	NA	138.2
44	20210710	2021/7/10 10:45	生化1+生化4+β-HBA	NA	138
44	20210714	2021/7/14 10:11	生化1+生化4+β-HBA	NA	137.4
44	20210719	2021/7/19 10:28	生化1+生化4+β-HBA	NA	139.9
44	20210624	2021/6/24 13:12	床旁血气分析(IT1K)	NA	130.8	↓
44	20210625	2021/6/25 5:13	床旁血气分析(IT1K)	NA	130.7	↓
44	20210626	2021/6/26 20:17	床旁血气分析(IT1K)	NA	131.1	↓
44	20210628	2021/6/28 6:12	床旁血气分析(IT1K)	NA	134.1	↓
45	20210731	2021/7/31 2:14:42	生化3+生化6+脂肪酶+胰淀粉酶	NA	135.8	↓
46	20210815	2021/8/15 21:34	生化1+生化4+β-HBA	NA	132.4	↓
47	20211008	2021/10/8 1:16	生化1+淀粉酶+脂肪酶+生化4+β-HBA	NA	129.2	↓
47	20211009	2021/10/9 7:38	生化1+生化6	NA	131.8	↓
47	20211010	2021/10/10 7:50	生化6	NA	135	↓
47	20211010	2021/10/10 17:28	糖+生化5+β-HBA	NA	133.7	↓
47	20211019	2021/10/19 9:50	生化1+生化4	NA	139.1
