# Supplementary material for: A More Comprehensive Clinical and Laboratory Characterization of 61 Acute HIV Infection Patients in Southwest China
Source: Pathogens. 2023 Jan 14;12(1):142. doi: 10.3390/pathogens12010142 (PMC9864376; doi:10.3390/pathogens12010142)
Supplement: Supplementary file 1 [file pathogens-12-00142-s001.zip › Supplemental Dataset S1 (For reading with excel) example data.xlsx]

## Sheet: Supplemental Dataset 1 example 
ID	test_time	audit_time	panel_name	test_name	test_result	abnormal_ornot
1	20210902	2021-09-02 17:31:00	生化1+生化4+β-HBA	NA	133.6	↓
1	20210926	2021-09-26 17:02:00	生化1+生化4+β-HBA	NA	127.9	↓
1	20171130	2017-11-30 15:17:00	生化1+生化4	NA	137.1
1	20171208	2017-12-08 10:33:00	生化5	NA	143.7
1	20210907	2021-09-07 09:55:00	生化1+生化4+β-HBA	NA	139.4
1	20210909	2021-09-09 10:03:00	生化6	NA	132.6	↓
1	20210910	2021-09-10 10:14:00	生化1+生化4+β-HBA	NA	132	↓
1	20210914	2021-09-14 09:39:00	生化1+生化4+β-HBA	NA	132.4	↓
1	20210917	2021-09-17 10:05:00	生化1+生化4+β-HBA	NA	131.4	↓
1	20210902	2021-09-02 16:28:00	床旁血气分析(IT1K)	NA	131.5	↓
1	20210903	2021-09-03 16:38:00	床旁血气分析(IT1K)	NA	134.7	↓
1	20210906	2021-09-06 14:33:00	床旁血气分析(IT1K)	NA	132.7	↓
1	20210913	2021-09-13 11:48:00	床旁血气分析(IT1K)	NA	125.8	↓
2	20191030	2019-10-30 02:38:46	生化1+生化4	NA	133.8	↓
2	20191105	2019-11-05 06:51:08	生化1+生化4	NA	140.1
3	20210619	2021-06-19 11:34:00	生化1+脂肪酶+胰淀粉酶+生化4+β-HBA	NA	133	↓
3	20210619	2021-06-19 10:33:00	床旁血气分析(IT1K)	NA	134.2	↓
4	20210521	2021-05-21 04:28:00	生化1+生化4+β-HBA	NA	135.5	↓
4	20210522	2021-05-22 07:55:00	生化6	NA	138.4
4	20210523	2021-05-23 11:53:00	生化1+生化4+β-HBA	NA	137.4
4	20210529	2021-05-29 13:20:00	生化1+生化4+β-HBA	NA	139
4	20210522	2021-05-22 09:57:00	床旁血气分析(IT1K)	NA	134.6	↓
5	20201104	2020-11-04 22:22:46	生化1+生化4+β-HBA	NA	134.7	↓
5	20201105	2020-11-05 17:30:29	生化5+β-HBA	NA	135.8	↓
5	20201107	2020-11-07 11:20:08	生化1+生化4+β-HBA	NA	135.5	↓
5	20201110	2020-11-10 14:42:18	生化5+β-HBA+糖	NA	134.7	↓
6	20201215	2020-12-15 16:28:27	生化1+生化4+β-HBA	NA	137.2
6	20201216	2020-12-16 19:46:30	生化5+β-HBA+糖	NA	137.5
6	20201219	2020-12-19 10:08:42	生化1+生化4+β-HBA	NA	138.7
6	20201222	2020-12-22 10:46:15	生化1+生化4+β-HBA	NA	139.2
6	20210219	2021-02-19 10:35:32	生化1+生化4+β-HBA	NA	140.8
6	20210507	2021-05-07 11:00:23	生化1+生化4+β-HBA	NA	140.7
6	20201215	2020-12-15 15:14:52	床旁血气分析(IT1K)	NA	134.2	↓
7	20210816	2021-08-16 10:50:00	生化1+生化4+β-HBA	NA	132.9	↓
8	20200102	2020-01-02 10:54:33	生化1+生化4+胰腺酶	NA	138.5
8	20200105	2020-01-05 12:32:00	生化1+生化4+胰腺酶	NA	137.1
8	20200102	2020-01-02 04:33:17	床旁血气分析(IT1K)	NA	135.6
8	20200102	2020-01-02 10:19:20	床旁血气分析(IT1K)	NA	133.7	↓
9	20200616	2020-06-16 10:29:17	生化1+生化4+β-HBA	NA	140.9
10	20210301	2021-03-01 18:34:48	生化1+生化4+β-HBA	NA	138.9
10	20170225	2017-02-25 07:43:29	生化1+生化4	NA	137.2
10	20170316	2017-03-16 13:32:44	生化1+生化4	NA	141.9
10	20170320	2017-03-20 10:12:02	生化1+生化4+胆碱脂酶+胆汁酸	NA	142.7
10	20170327	2017-03-27 15:19:02	生化1+生化4+胆碱脂酶+胆汁酸	NA	136.8	↓
10	20180416	2018-04-16 12:04:23	生化全套	NA	139.9
10	20190830	2019-08-30 11:46:38	生化1+生化4	NA	140.4
10	20200907	2020-09-07 11:15:33	生化1+生化4	NA	138.3
10	20201207	2020-12-07 14:35:22	生化1+生化4	NA	140.8
10	20210407	2021-04-07 10:08:12	生化1+生化4+β-HBA	NA	138.8
10	20210607	2021-06-07 11:40:56	生化1+生化4	NA	142.4
11	20170223	2017-02-23 23:09:37	生化1+生化4	NA	131.3	↓
11	20170301	2017-03-01 12:22:57	生化1+生化4	NA	136.9	↓
12	20190511	2019-05-11 15:14:57	生化1+生化4	NA	139.2
12	20190513	2019-05-13 07:51:20	生化1+生化4+生化5+糖	NA	140.5
12	20190514	2019-05-14 19:41:06	生化1+生化4	NA	140
12	20190518	2019-05-18 10:31:45	生化1+生化4	NA	141.2
13	20190725	2019-07-25 11:27:50	生化1+生化4	NA	144.6
13	20190803	2019-08-03 10:35:33	生化1+生化4	NA	142.8
13	20201213	2020-12-13 10:31:09	生化1+生化4+β-HBA	NA	141.6
13	20210112	2021-01-12 10:39:44	生化1+生化4+β-HBA	NA	141.6
13	20210116	2021-01-16 11:02:47	生化1+生化4+β-HBA	NA	140
13	20210117	2021-01-17 11:54:13	生化4+β-HBA	NA	140.4
14	20170619	2017-06-19 12:00:23	生化1+生化4+淀粉酶+脂肪酶	NA	136.9	↓
15	20210908	2021-09-08 20:47:07	生化1+生化4+β-HBA	NA	132.4	↓
15	20170815	2017-08-15 15:04:33	生化1+生化4	NA	141.1
15	20170816	2017-08-16 20:08:15	生化1+生化4	NA	139.2
15	20170818	2017-08-18 12:36:08	生化1+生化4	NA	139.9
15	20170821	2017-08-21 13:27:05	生化1+生化4	NA	139.1
15	20170824	2017-08-24 11:00:07	生化1+生化4	NA	138.9
15	20210917	2021-09-17 09:35:15	生化1+生化4	NA	139.4
15	20210922	2021-09-22 09:22:22	生化1+生化4+β-HBA	NA	140.6
15	20211004	2021-10-04 10:33:38	生化1+生化4+β-HBA	NA	141.3
15	20211011	2021-10-11 09:58:28	生化1+生化4+β-HBA	NA	137.7
15	20211014	2021-10-14 09:13:52	生化1+生化4+β-HBA	NA	140.5
15	20170816	2017-08-16 05:13:50	床旁血气分析(IT1K)	NA	142.3
15	20170816	2017-08-16 17:06:37	床旁血气分析(IT1K)	NA	136
15	20170817	2017-08-17 10:10:45	床旁血气分析(IT1K)	NA	134.9	↓
15	20170819	2017-08-19 08:45:01	床旁血气分析(IT1K)	NA	133.2	↓
15	20170825	2017-08-25 10:15:26	床旁血气分析(IT1K)	NA	129.5	↓
15	20170827	2017-08-27 09:16:41	床旁血气分析(IT1K)	NA	131.9	↓
15	20170829	2017-08-29 10:32:02	床旁血气分析(IT1K)	NA	137.1
15	20210908	2021-09-08 19:26:04	床旁血气分析(IT1K)	NA	131.2	↓
15	20210909	2021-09-09 06:11:11	床旁血气分析(IT1K)	NA	134	↓
15	20210909	2021-09-09 11:17:47	床旁血气分析(IT1K)	NA	134.7	↓
15	20210909	2021-09-09 23:03:44	床旁血气分析(IT1K)	NA	133.7	↓
15	20210910	2021-09-10 23:20:18	床旁血气分析(IT1K)	NA	135.4
16	20171104	2017-11-04 10:33:38	生化1+生化4	NA	139.7
16	20171122	2017-11-22 10:29:03	生化1+生化4+淀粉酶+脂肪酶	NA	136.7	↓
17	20180125	2018-01-25 09:36:41	生化1+生化4	NA	137
17	20180210	2018-02-10 12:16:16	生化1+生化4	NA	129.5	↓
17	20180213	2018-02-13 10:25:13	生化1+生化4+胆碱脂酶	NA	127.1	↓
17	20180216	2018-02-16 09:56:37	生化1+生化4	NA	134.6	↓
17	20180219	2018-02-19 12:27:48	生化5+体检生化1	NA	142.2
17	20180226	2018-02-26 11:06:17	生化1+生化4	NA	139.9
17	20180301	2018-03-01 10:27:17	生化3+生化6	NA	138.6
17	20180305	2018-03-05 11:19:09	生化3+生化6	NA	136.1	↓
17	20180308	2018-03-08 12:14:22	生化1+生化4	NA	139
17	20180312	2018-03-12 10:21:18	生化1+生化4	NA	133	↓
17	20180319	2018-03-19 10:41:41	生化1+生化4	NA	133.2	↓
18	20180329	2018-03-29 10:08:13	生化1+生化4	NA	141.7
18	20180329	2018-03-29 04:18:47	生化1+生化4	NA	142.6
18	20180601	2018-06-01 09:56:58	生化1+生化4	NA	141.9
18	20180601	2018-06-01 03:26:22	生化1+生化4	NA	137.6
19	20180822	2018-08-22 11:32:49	生化1+生化4	NA	141.7
19	20180913	2018-09-13 13:38:05	生化1+生化4	NA	138.6
19	20180915	2018-09-15 17:53:18	生化1+生化4	NA	132.8	↓
19	20180916	2018-09-16 18:23:16	生化1+生化4	NA	136.9	↓
19	20180918	2018-09-18 11:35:47	生化1+生化4	NA	143
19	20180919	2018-09-19 11:12:25	生化1+生化4	NA	140.2
19	20180920	2018-09-20 12:13:42	生化4	NA	143.8
19	20180921	2018-09-21 11:59:58	生化1+生化4	NA	143.1
19	20180922	2018-09-22 11:17:11	生化1+生化4	NA	142.9
19	20180924	2018-09-24 11:53:34	生化1+生化4	NA	141.8
19	20180929	2018-09-29 11:51:23	生化1+生化4	NA	140.1
19	20181007	2018-10-07 10:32:58	生化1+生化4	NA	139.6
19	20190514	2019-05-14 11:24:43	生化1+生化4	NA	140.1
19	20190523	2019-05-23 12:58:54	生化1+生化4	NA	142.3
20	20180831	2018-08-31 15:33:31	生化1+生化4	NA	118	↓↓
20	20180904	2018-09-04 10:31:52	生化5	NA	126.2	↓
20	20180905	2018-09-05 07:13:22	生化1+生化4	NA	119.4	↓↓
20	20180905	2018-09-05 18:05:51	生化4+体检肾功+滤过率	NA	119.3	↓↓
20	20180905	2018-09-06 00:07:00	生化4	NA	119.1	↓↓
20	20180906	2018-09-06 12:11:24	生化1+生化4	NA	132	↓
20	20180907	2018-09-07 13:12:35	生化4	NA	139.6
20	20180907	2018-09-07 01:04:47	生化4	NA	133.4	↓
20	20180908	2018-09-08 10:15:52	生化4	NA	149	↑
20	20180908	2018-09-08 23:13:35	生化4	NA	146.2
20	20180909	2018-09-09 10:19:44	生化4	NA	150.2	↑
20	20180911	2018-09-11 11:12:03	生化4	NA	141.7
20	20180913	2018-09-13 09:57:17	生化4	NA	142.7
20	20180915	2018-09-15 10:58:45	生化4	NA	144.8
20	20180919	2018-09-19 10:26:41	生化1+生化4	NA	143.8
20	20181210	2018-12-10 13:49:32	生化1+生化4	NA	113.2	↓↓
20	20181210	2018-12-10 23:01:49	生化4	NA	116.9	↓↓
20	20181212	2018-12-12 10:29:01	生化4	NA	132.2	↓
20	20180901	2018-09-01 07:57:11	床旁血气分析(IT1K)	NA	115.3	↓↓
20	20180902	2018-09-02 06:12:59	床旁血气分析(IT1K)	NA	120.9	↓↓
20	20181210	2018-12-10 12:10:57	床旁血气分析(IT1K)	NA	108	↓↓
21	20180906	2018-09-06 21:09:31	生化1+生化4	NA	136.2	↓
22	20181020	2018-10-20 18:44:36	生化1+生化4	NA	137.9
22	20181022	2018-10-22 14:28:47	生化1+生化6	NA	136.4	↓
22	20181030	2018-10-30 11:21:02	生化1+生化6	NA	141.4
23	20181221	2018-12-21 20:23:11	生化4	NA	135.7	↓
23	20181230	2018-12-30 10:15:45	生化3+生化4	NA	142.5
23	20190107	2019-01-07 10:42:26	生化1+生化4	NA	142
23	20190111	2019-01-11 10:51:00	生化1+生化4	NA	140
23	20181221	2018-12-21 19:25:14	床旁血气分析(IT1K)	NA	130.3	↓
24	20190726	2019-07-26 07:50:06	生化1+生化4	NA	137.1
24	20190729	2019-07-29 14:20:36	生化1+生化4	NA	138.3
24	20190729	2019-07-29 22:51:02	生化4	NA	137.9
25	20190804	2019-08-05 00:21:11	生化3+生化4	NA	133.7	↓
26	20190806	2019-08-06 15:14:25	生化1+生化4	NA	141.4
26	20190809	2019-08-09 15:29:57	生化1+生化4	NA	141.2
26	20190806	2019-08-06 21:27:40	床旁血气分析(IT1K)	NA	137.6
27	20190826	2019-08-26 19:56:47	生化1+生化4	NA	134.5	↓
27	20190828	2019-08-28 17:33:04	生化5+糖	NA	139.8
27	20190831	2019-08-31 10:50:15	生化1+生化4	NA	140.6
27	20190906	2019-09-06 09:45:56	生化1+生化4	NA	139.1
27	20190909	2019-09-09 09:27:41	生化1+生化4	NA	137
27	20190912	2019-09-12 09:39:17	生化3+生化5	NA	138
27	20190915	2019-09-15 10:37:40	生化1+生化4	NA	138
27	20190918	2019-09-18 09:44:09	生化1+生化4	NA	140
28	20190826	2019-08-26 23:29:34	生化1+生化4	NA	134.3	↓
29	20190903	2019-09-03 15:47:50	生化1+生化4	NA	130.7	↓
29	20190905	2019-09-05 17:52:06	生化1+生化4	NA	135.1	↓
29	20190904	2019-09-04 05:04:19	床旁血气分析(IT1K)	NA	133.3	↓
29	20190904	2019-09-04 15:28:07	床旁血气分析(IT1K)	NA	134.8	↓
29	20190905	2019-09-05 05:58:07	床旁血气分析(IT1K)	NA	134.8	↓
29	20190905	2019-09-05 13:18:16	床旁血气分析(IT1K)	NA	133.9	↓
29	20190906	2019-09-06 06:03:19	床旁血气分析(IT1K)	NA	130.4	↓
30	20190914	2019-09-14 15:05:27	生化1+生化4	NA	135	↓
30	20190916	2019-09-16 07:00:41	生化1+生化4	NA	136	↓
30	20190917	2019-09-17 10:32:43	生化1+生化4	NA	137
30	20190923	2019-09-23 10:53:45	生化1+生化4	NA	140
30	20190916	2019-09-16 11:46:37	床旁血气分析(IT1K)	NA	132	↓
31	20191214	2019-12-14 14:58:06	生化1+生化4+胰腺酶	NA	128.6	↓
31	20191216	2019-12-16 11:46:49	生化1+生化4	NA	130.1	↓
31	20191223	2019-12-23 10:55:11	生化1+生化4+胰腺酶	NA	131.9	↓
31	20200104	2020-01-04 10:48:01	生化1+生化4	NA	128.7	↓
31	20200105	2020-01-05 11:58:47	生化1+生化4	NA	129	↓
32	20200403	2020-04-03 10:11:39	生化1+生化4+β-HBA	NA	142.4
32	20200409	2020-04-09 09:57:44	生化1+生化4+β-HBA	NA	143.3
33	20210317	2021-03-17 15:53:00	生化1+生化4	NA	132.7	↓
33	20210324	2021-03-24 10:25:00	生化1+生化4+β-HBA	NA	139.8
33	20210328	2021-03-28 10:04:00	生化3+生化4	NA	139.1
34	20200608	2020-06-08 07:53:00	生化1+生化4+β-HBA	NA	130.7	↓
34	20200611	2020-06-11 12:16:47	生化1+生化4+β-HBA+胆碱脂酶	NA	139.1
35	20200709	2020-07-09 03:30:03	生化1+生化4+β-HBA	NA	138.8
35	20200710	2020-07-10 16:08:15	生化1+生化4+β-HBA	NA	140
35	20200715	2020-07-15 17:41:53	生化1+生化4+β-HBA	NA	135.4	↓
35	20200715	2020-07-15 16:53:21	床旁血气分析(IT1K)	NA	137.7
36	20200805	2020-08-05 20:30:13	生化1+生化4+β-HBA	NA	127.7	↓
37	20200823	2020-08-23 17:03:16	生化1+生化4+β-HBA	NA	131.4	↓
37	20200825	2020-08-25 09:35:11	生化1+生化4+β-HBA	NA	134.4	↓
37	20200829	2020-08-29 09:49:04	生化3+生化5+β-HBA	NA	136.5	↓
38	20200922	2020-09-22 06:46:52	生化1+生化4+β-HBA	NA	131	↓
38	20200923	2020-09-23 12:16:07	生化1+生化4+β-HBA	NA	134	↓
38	20200926	2020-09-26 16:39:45	生化4+β-HBA	NA	136.5	↓
39	20201016	2020-10-16 08:00:48	生化1+生化4+β-HBA	NA	131.7	↓
39	20201019	2020-10-19 07:35:08	生化1+生化4+β-HBA	NA	132.1	↓
39	20201023	2020-10-23 10:52:46	生化1+生化4+β-HBA	NA	140.1
39	20201029	2020-10-29 11:10:51	生化1+生化4+β-HBA	NA	140.9
40	20201127	2020-11-27 18:13:43	生化1+生化4	NA	134.7	↓
41	20210319	2021-03-19 10:28:03	生化1+生化4+β-HBA	NA	133.9	↓
41	20210712	2021-07-12 10:11:17	生化1+生化4+β-HBA	NA	139.9
42	20210426	2021-04-26 01:25:00	生化1+生化4+β-HBA	NA	139.5
42	20210425	2021-04-26 00:03:00	床旁血气分析(IT1K)	NA	136.2
43	20210701	2021-07-01 10:27:00	生化1+生化4+β-HBA	NA	132.9	↓
43	20210708	2021-07-08 10:56:00	生化1+生化4+β-HBA	NA	128.6	↓
44	20210624	2021-06-24 14:03:00	生化1+生化4+β-HBA	NA	134.7	↓
44	20210629	2021-06-29 09:46:00	生化1+生化4+β-HBA	NA	135.8	↓
44	20210705	2021-07-05 09:51:00	生化3+生化5+β-HBA	NA	138.2
44	20210710	2021-07-10 10:45:00	生化1+生化4+β-HBA	NA	138
44	20210714	2021-07-14 10:11:00	生化1+生化4+β-HBA	NA	137.4
44	20210719	2021-07-19 10:28:00	生化1+生化4+β-HBA	NA	139.9
44	20210624	2021-06-24 13:12:00	床旁血气分析(IT1K)	NA	130.8	↓
44	20210625	2021-06-25 05:13:00	床旁血气分析(IT1K)	NA	130.7	↓
44	20210626	2021-06-26 20:17:00	床旁血气分析(IT1K)	NA	131.1	↓
44	20210628	2021-06-28 06:12:00	床旁血气分析(IT1K)	NA	134.1	↓
45	20210731	2021-07-31 02:14:42	生化3+生化6+脂肪酶+胰淀粉酶	NA	135.8	↓
46	20210815	2021-08-15 21:34:00	生化1+生化4+β-HBA	NA	132.4	↓
47	20211008	2021-10-08 01:16:00	生化1+淀粉酶+脂肪酶+生化4+β-HBA	NA	129.2	↓
47	20211009	2021-10-09 07:38:00	生化1+生化6	NA	131.8	↓
47	20211010	2021-10-10 07:50:00	生化6	NA	135	↓
47	20211010	2021-10-10 17:28:00	糖+生化5+β-HBA	NA	133.7	↓
47	20211019	2021-10-19 09:50:00	生化1+生化4	NA	139.1
