# Supplementary material for: A More Comprehensive Clinical and Laboratory Characterization of 61 Acute HIV Infection Patients in Southwest China
Source: Pathogens. 2023 Jan 14;12(1):142. doi: 10.3390/pathogens12010142 (PMC9864376; doi:10.3390/pathogens12010142)
Supplement: Supplementary file 1 [file pathogens-12-00142-s001.zip › Supplemental Table S1 all laboratory test that were out of the reference range in more than five patients..xlsx]

## Sheet: Sheet2
Test groups	Test name	Rate of out-of-range test (AHI)	Median[IQR](AHI)	Rate of out-of-range test (HIV-)	Median[IQR](HIV-)	LR+	χ2	P	reference_range	unit
T-cell subsets analysis	CD4+ T-cell counts	96.2% (25/26)	214.0 [117.8-292.5]	60.0% (6/10)	386.5 [285.8-592.5]	1.6	5.16	0.0231	471-1220	cell/ul
T-cell subsets analysis	CD4 cell percentage	88.9% (32/36)	11.6 [7.5-25.6]	51.7% (15/29)	37.4 [27.6-45.7]	1.72	9.3	0.0023	33.19-47.85	%
T-cell subsets analysis	CD4/CD8 ratio	83.3% (30/36)	0.2 [0.1-0.8]	37.9% (11/29)	1.7 [1.0-2.1]	2.2	12.33	0.0004	0.97-2.31
T-cell subsets analysis	CD8 cell percentage	83.3% (30/36)	53.2 [35.9-61.7]	62.1% (18/29)	23.4 [18.9-29.8]	1.34	2.74	0.0979	18.00-28.00	%
T-cell subsets analysis	CD8+ T-cell counts	61.5% (16/26)	580.5 [322.0-2137.0]	80.0% (8/10)	220.5 [149.8-298.5]	0.77	0.43	0.5107	303-1003	cell/ul
T-cell subsets analysis	CD3 cell subpopulation	41.7% (15/36)	71.5 [65.0-76.8]	51.7% (15/29)	68.2 [58.0-78.9]	0.81	0.31	0.5767	62.00-74.00	%
Routine urine test	Random urine conductivity	83.9% (26/31)	14.0 [9.5-16.5]	78.0% (64/82)	15.0 [10.0-18.8]	1.08	0.18	0.6716	19.8-42.5	mS/cm
Routine urine test	Urine Protein	74.2% (23/31)		50.0% (41/82)		1.48	4.42	0.0355	阴性	g/L
Routine urine test	Epithelial cells	44.0% (11/25)	4.0 [2.0-12.0]	19.5% (16/82)	4.0 [2.0-11.8]	2.26	4.86	0.0275	0-20	/uL
Routine urine test	Ketone body characterisation	32.3% (10/31)		14.6% (12/82)		2.21	3.4	0.0651	阴性	mmol/L
Routine urine test	Occult blood	32.3% (10/31)		46.3% (38/82)		0.7	1.3	0.2551	阴性
Routine urine test	Uric acid	28.6% (14/49)	301.0 [205.0-366.0]	24.7% (37/150)	316.5 [249.2-398.2]	1.16	0.13	0.7225	160.0-380.0	umol/L
Routine urine test	Erythrocyte	25.8% (8/31)	5.0 [2.5-12.0]	35.4% (29/82)	2.0 [1.0-5.0]	0.73	0.55	0.4584	0-3	/HP
Routine urine test	Urinary bilirubin qualitative	22.6% (7/31)		8.5% (7/82)		2.66	2.9	0.0888	阴性	umol/L
Routine stool analysis	Occult Blood	56.2% (9/16)		45.5% (15/33)		1.24	0.16	0.6861	阴性
Routine coagulation test	Activated partial thromboplastin time	35.1% (13/37)	32.7 [30.6-35.4]	24.4% (32/131)	27.9 [25.7-30.8]	1.44	1.18	0.2764	24.8-33.8	秒
Routine coagulation test	Fibrinogen	32.4% (12/37)	3.0 [2.4-3.5]	39.7% (52/131)	2.7 [2.3-3.9]	0.82	0.37	0.5408	2.0-4.0	g/L
Routine coagulation test	Antithrombin III	17.2% (5/29)	92.6 [78.1-106.2]	26.8% (22/82)	86.1 [71.8-99.0]	0.64	0.61	0.4339	75-125	%
Routine coagulation test	Fibrin and fibrinogen degradation products	17.2% (5/29)	3.1 [2.4-4.7]	48.8% (40/82)	4.6 [2.4-10.1]	0.35	7.58	0.0059	<5	mg/L
Routine coagulation test	Prothrombin time	16.2% (6/37)	19.5 [18.3-20.5]	5.3% (7/131)	18.0 [16.9-19.1]	3.06	3.38	0.0662	14-22	秒
Routine coagulation test	International Normalized Ratio	16.2% (6/37)	1.0 [0.9-1.1]	24.4% (32/131)	1.0 [0.9-1.1]	0.66	0.69	0.4056	0.88-1.15
Routine coagulation test	Prothrombin time	13.5% (5/37)	11.3 [10.4-11.9]	19.1% (25/131)	11.1 [10.6-12.1]	0.71	0.29	0.5904	9.6-12.8	秒
Inflammatory marker	Procalcitonin	96.8% (30/31)	0.2 [0.1-0.2]	77.4% (48/62)	0.1 [0.1-0.2]	1.25	4.38	0.0363	<0.046	ng/ml
Inflammatory marker	D-dimer	93.1% (27/29)	1.1 [0.9-1.5]	76.8% (63/82)	1.7 [0.6-3.8]	1.21	2.71	0.0995	<0.55	mg/l FEU
Inflammatory marker	Interleukin 6	76.2% (16/21)	13.1 [7.9-29.7]	65.9% (27/41)	14.5 [5.7-58.5]	1.16	0.3	0.5861	0-7.00	pg/ml
Inflammatory marker	C-Reactive Protein	66.7% (16/24)	6.2 [3.8-17.8]	75.0% (36/48)	17.0 [5.8-49.4]	0.89	0.22	0.6418	<5	mg/L
Inflammatory marker	Complement C3	52.9% (9/17)	0.8 [0.7-0.8]	48.4% (15/31)	0.8 [0.7-1.0]	1.09	0	1	0.785-1.520	g/L
Immune system marker	Immunoglobulin M	33.3% (6/18)	1495.0 [789.5-1925.0]	29.0% (9/31)	1190.0 [854.5-1585.0]	1.15	0	1	700-2200	mg/L
Immune system marker	Total Immunoglobulin E	29.4% (5/17)	40.4 [22.5-298.0]	31.2% (5/16)	51.5 [29.2-108.7]	0.94	0	1	5.00-150.00	IU/ml
Immune system marker	Immunoglobulin A	27.8% (5/18)	2370.0 [1872.5-3077.5]	32.3% (10/31)	2120.0 [1515.0-2985.0]	0.86	0	0.9948	836-2900	mg/L
Immune system marker	Immunoglobulin G	27.8% (5/18)	13.0 [9.8-14.9]	25.8% (8/31)	12.3 [9.8-14.7]	1.08	0	1	8.00-15.50	g/L
Blood routine analysis	Medium fluorescence intensity Reticulocyte	100.0% (10/10)	3.0 [1.8-4.5]	77.8% (7/9)	10.1 [2.6-12.6]	1.29	0.68	0.408	2.8-12.4	%
Blood routine analysis	Low Fluorescence Intensity Reticulocyte	100.0% (10/10)	96.9 [95.1-97.9]	77.8% (7/9)	87.4 [83.6-97.1]	1.29	0.68	0.408	87.0-98.6	%
Blood routine analysis	Optical platelet count	85.7% (6/7)	74.0 [38.5-92.5]	50.0% (3/6)	163.0 [75.0-231.5]	1.71	0.62	0.4306	100-300	10^9/L
Blood routine analysis	Reactive lymphocyte percentage	68.8% (11/16)	3.0 [2.0-5.8]						<0	%
Blood routine analysis	Lymphocyte absolute values	58.5% (31/53)	1.1 [0.7-2.5]	43.3% (65/150)	1.3 [0.9-1.9]	1.35	3.03	0.0819	1.1-3.2	10^9/L
Blood routine analysis	High fluorescence lymphocytes	56.8% (21/37)	2.0 [0.9-3.2]	5.5% (6/109)	0.1 [0.0-0.2]	10.33	44.8	0	<1	%
Blood routine analysis	Eosinophil percentage	56.5% (26/46)	0.2 [0.0-1.0]	36.2% (54/149)	1.0 [0.2-2.7]	1.56	5.17	0.023	0.4-8.0	%
Blood routine analysis	Absolute Eosinophil Value	53.2% (25/47)	0.0 [0.0-0.0]	26.4% (39/148)	0.1 [0.0-0.2]	2.02	10.47	0.0012	0.02-0.52	10^9/L
Blood routine analysis	Reticulocyte hyperfluorescence intensity	50.0% (5/10)	0.6 [0.0-1.3]	55.6% (5/9)	2.0 [0.3-2.6]	0.9	0	1	0.1-1.5	%
Blood routine analysis	Leukocyte count	45.3% (24/53)	4.4 [2.7-7.6]	38.2% (58/152)	7.2 [5.2-11.3]	1.19	0.56	0.4539	3.5-9.5	10^9/L
Blood routine analysis	Hematocrit	43.4% (23/53)	0.4 [0.4-0.4]	43.4% (66/152)	0.4 [0.3-0.4]	1	0	1	0.35-0.45	L/L
Blood routine analysis	Erythrocyte count	43.4% (23/53)	4.5 [4.0-5.2]	40.8% (62/152)	4.2 [3.5-4.8]	1.06	0.03	0.8652	3.8-5.1	10^12/L
Blood routine analysis	Haemoglobin	43.4% (23/53)	137.0 [118.0-150.0]	42.1% (64/152)	128.5 [106.0-145.2]	1.03	0	0.9981	115-150	g/L
Blood routine analysis	Neutrophilic granulocyte band form percentage	41.7% (5/12)	5.0 [2.0-15.5]	25.0% (2/8)	4.5 [2.5-9.5]	1.67	0.08	0.774	1.0-5.0	%
Blood routine analysis	Neutrophilic granulocyte band form count	41.5% (22/53)	2.7 [1.4-3.6]	48.7% (73/150)	4.8 [3.0-8.5]	0.85	0.54	0.4608	1.8-6.3	10^9/L
Blood routine analysis	Platelet count	37.7% (20/53)	116.5 [77.8-212.5]	25.7% (39/152)	177.0 [141.0-246.0]	1.47	2.24	0.1346	100-300	10^9/L
Blood routine analysis	Monocyte percentage	35.8% (19/53)	8.2 [6.3-11.0]	16.6% (25/151)	6.1 [4.6-8.3]	2.16	7.53	0.0061	3-10	%
Blood routine analysis	Lymphocyte percentage	32.1% (17/53)	31.6 [23.4-42.0]	52.0% (79/152)	19.6 [9.4-30.3]	0.62	5.48	0.0193	20-50	%
Blood routine analysis	Absolute monocyte value	28.3% (15/53)	0.3 [0.2-0.6]	29.3% (44/150)	0.4 [0.3-0.6]	0.97	0	1	0.1-0.6	10^9/L
Blood routine analysis	Mean Erythrocyte HGB Concentration	28.3% (15/53)	334.0 [323.0-349.0]	11.2% (17/152)	332.5 [323.0-339.2]	2.53	7.49	0.0062	316-354	g/L
Blood routine analysis	Neutrophil granulocyte percentage	26.4% (14/53)	58.1 [48.2-67.6]	43.4% (66/152)	70.1 [57.0-83.7]	0.61	4.09	0.0432	40-75	%
Blood routine analysis	Mean red blood cell HGB content	24.5% (13/53)	30.6 [29.1-31.7]	11.2% (17/152)	30.4 [28.9-31.4]	2.19	4.58	0.0323	27-34	pg
Blood routine analysis	RBC distribution width CV	22.6% (12/53)	13.2 [12.7-13.8]	28.9% (44/152)	13.5 [12.7-14.6]	0.78	0.5	0.4789	11.5-14.5	%
Blood routine analysis	Mean red blood cell volume	18.9% (10/53)	90.1 [85.4-93.7]	12.5% (19/152)	91.2 [87.5-94.4]	1.51	0.84	0.3594	82-100	fL
Blood routine analysis	Absolute basophil value	17.8% (8/45)	0.0 [0.0-0.0]	8.1% (12/148)	0.0 [0.0-0.0]	2.2	2.51	0.1131	0.0-0.06	10^9/L
Blood routine analysis	RBC Distribution Width SD	9.4% (5/53)	43.1 [40.4-44.9]	13.8% (21/152)	44.0 [41.6-49.3]	0.68	0.34	0.558	37.0-54.0	fL
Blood biochemical analysis	Glycated haemoglobin A1c	83.3% (5/6)	6.6 [6.2-8.5]	42.9% (12/28)	6.0 [5.6-7.6]	1.94	1.82	0.1771	4.5-6.1	%
Blood biochemical analysis	High-density lipoprotein cholesterol	73.9% (34/46)	0.8 [0.7-0.9]	32.2% (46/143)	1.1 [0.8-1.5]	2.3	23.17	0	> 0.90	mmol/L
Blood biochemical analysis	Lactate dehydrogenase	71.7% (33/46)	310.0 [231.5-454.0]	30.7% (43/140)	194.0 [155.8-241.0]	2.34	22.45	0	120-250	IU/L
Blood biochemical analysis	N-terminal pro-B-type natriuretic peptide	71.4% (5/7)	258.0 [194.5-475.5]	50.0% (8/16)	324.0 [73.0-1105.2]	1.43	0.25	0.6193	<227	ng/L
Blood biochemical analysis	Hydroxybutyrate dehydrogenase	69.6% (32/46)	225.5 [170.0-339.5]	28.6% (40/140)	150.0 [120.5-188.5]	2.43	22.83	0	72-182	IU/L
Blood biochemical analysis	Sodium	68.2% (30/44)	134.8 [132.4-137.4]	30.7% (42/137)	139.1 [136.4-141.0]	2.22	18.04	0	137.0-147.0	mmol/L
Blood biochemical analysis	Free Triiodothyronine	66.7% (6/9)	3.6 [3.0-3.8]	48.3% (14/29)	3.7 [3.0-4.6]	1.38	0.34	0.5598	3.60-7.50	pmol/L
Blood biochemical analysis	Albumin	65.3% (32/49)	38.3 [34.8-41.7]	44.7% (67/150)	41.0 [36.3-45.8]	1.46	5.5	0.0191	40.0-55.0	g/L
Blood biochemical analysis	Calcium	61.9% (26/42)	2.1 [2.0-2.1]	27.3% (36/132)	2.2 [2.1-2.3]	2.27	15.19	0.0001	2.11-2.52	mmol/L
Blood biochemical analysis	Aspartate Transaminase	53.1% (26/49)	41.0 [27.0-90.0]	20.7% (31/150)	22.0 [17.0-34.0]	2.57	17.41	0	< 35	IU/L
Blood biochemical analysis	Serum beta hydroxybutyrate assay	50.0% (21/42)	0.3 [0.2-0.4]	28.1% (38/135)	0.1 [0.1-0.3]	1.78	5.94	0.0148	0.02-0.27	mmol/L
Blood biochemical analysis	Glucose	49.0% (24/49)	5.8 [5.2-6.5]	52.3% (78/149)	6.0 [4.8-7.7]	0.94	0.06	0.8067	3.90-5.90	mmol/L
Blood biochemical analysis	Inorganic phosphorus	47.6% (20/42)	0.9 [0.7-1.0]	28.0% (37/132)	1.1 [0.9-1.2]	1.7	4.7	0.0302	0.85-1.51	mmol/L
Blood biochemical analysis	Glutamyl transpeptidase	41.7% (20/48)	42.5 [25.8-102.8]	22.0% (33/150)	26.0 [15.2-52.5]	1.9	6.21	0.0127	<45	IU/L
Blood biochemical analysis	Triglycerides	41.3% (19/46)	1.5 [1.1-2.1]	28.7% (41/143)	1.3 [0.8-1.9]	1.44	2.01	0.1559	0.29-1.83	mmol/L
Blood biochemical analysis	Cholesterol	39.1% (18/46)	3.1 [2.5-3.9]	23.8% (34/143)	4.0 [3.4-4.7]	1.64	3.38	0.066	2.80-5.70	mmol/L
Blood biochemical analysis	Chlorine	38.6% (17/44)	99.9 [96.8-102.8]	29.9% (41/137)	102.3 [99.4-106.1]	1.29	0.79	0.3727	99.0-110.0	mmol/L
Blood biochemical analysis	Alanine transaminase	36.7% (18/49)	36.0 [24.0-77.0]	15.3% (23/150)	19.5 [12.0-35.0]	2.4	9.07	0.0026	< 40	IU/L
Blood biochemical analysis	Total Protein	34.7% (17/49)	68.8 [62.2-74.2]	34.7% (52/150)	68.8 [62.8-73.8]	1	0	1	65.0-85.0	g/L
Blood biochemical analysis	White Blood Cell Ratio	34.7% (17/49)	1.3 [1.1-1.6]	18.7% (28/150)	1.5 [1.3-1.8]	1.86	4.54	0.033	1.20-2.40
Blood biochemical analysis	Serum cystatin C assay	32.7% (16/49)	1.0 [0.9-1.1]	30.0% (45/150)	0.9 [0.8-1.1]	1.09	0.03	0.864	0.51-1.09	mg/L
Blood biochemical analysis	Troponin-T	31.8% (7/22)	7.9 [6.2-17.1]	46.2% (30/65)	12.5 [7.4-33.3]	0.69	0.86	0.3544	0-14	ng/L
Blood biochemical analysis	Creatine kinase	30.4% (14/46)	92.5 [55.0-291.8]	20.0% (28/140)	76.5 [49.8-130.5]	1.52	1.6	0.2058	19-226	IU/L
Blood biochemical analysis	Potassium	27.3% (12/44)	3.8 [3.5-4.0]	23.4% (32/137)	3.9 [3.6-4.2]	1.17	0.11	0.7454	3.50-5.30	mmol/L
Blood biochemical analysis	Magnesium	23.8% (10/42)	0.8 [0.8-0.9]	12.9% (17/132)	0.9 [0.8-0.9]	1.84	2.13	0.1444	0.75-1.02	mmol/L
Blood biochemical analysis	Creatinine	22.4% (11/49)	76.0 [63.0-89.0]	24.0% (36/150)	72.0 [60.0-93.0]	0.93	0	0.9775	68-108	umol/L
Blood biochemical analysis	Urea	20.4% (10/49)	4.2 [3.4-5.7]	26.0% (39/150)	5.5 [4.0-7.2]	0.78	0.36	0.5499	2.4-7.2	mmol/L
Blood biochemical analysis	Alkaline phosphatase	16.3% (8/49)	69.0 [59.0-88.0]	19.3% (29/150)	76.5 [56.2-99.0]	0.84	0.07	0.7962	35-100	IU/L
Blood biochemical analysis	Total bile acids	11.4% (5/44)	4.0 [2.0-5.8]	8.1% (11/135)	3.4 [1.4-7.5]	1.41	0.12	0.7301	< 15	umol/L
Blood biochemical analysis	Estimated glomerular filtration rate	11.1% (5/45)	98.6 [88.2-108.6]	27.5% (38/138)	92.0 [70.7-109.5]	0.4	4.22	0.0399	56-122	ml/min/1.73㎡
Biomarkers of coinfecting virus	Cytomegalovirus antibody IgG	100.0% (8/8)	104.0 [80.7-129.2]	83.3% (5/6)	114.0 [110.2-120.0]	1.2	0.02	0.8809	<14	U/mL
Biomarkers of coinfecting virus	Herpes simplex virus antibody type I/II IgG	87.5% (7/8)	15.7 [8.4-30.0]	100.0% (5/5)	23.7 [14.8-27.1]	0.88	0	1	<1.1	Index
Biomarkers of coinfecting virus	Hepatitis B surface antibody quantification	68.6% (35/51)	27.7 [4.1-172.9]	63.6% (105/165)	33.2 [2.0-183.0]	1.08	0.23	0.628	0-10.0	IU/L
Biomarkers of coinfecting virus	Hepatitis B core antibody	58.8% (30/51)	0.0 [0.0-1.9]	61.8% (102/165)	0.1 [0.0-2.0]	0.95	0.05	0.8266	>1.0	COI
Biomarkers of coinfecting virus	Hepatitis B e antibody	29.4% (15/51)	1.3 [0.9-1.5]	32.7% (54/165)	1.3 [0.9-1.5]	0.9	0.07	0.7856	>1.00	COI
Biomarkers of coinfecting virus	Herpes simplex virus antibody type I/II IgM	27.3% (6/22)	0.9 [0.5-1.1]	17.6% (3/17)	0.5 [0.5-0.8]	1.55	0.11	0.7457	<1.1	Index
Biomarkers of coinfecting virus	Syphilis spirochete antibody	9.1% (5/55)	0.1 [0.1-0.1]	4.2% (7/167)	0.1 [0.1-0.1]	2.17	1.1	0.2938	0-1	COI
Arterial blood gas analysis	Bilirubin	100.0% (10/10)	51.3 [51.3-51.3]	93.3% (42/45)	51.3 [51.3-51.3]	1.07	0	0.9442	51.3-855	umol/L
Arterial blood gas analysis	Calcium ion	100.0% (10/10)	1.0 [0.9-1.1]	93.6% (44/47)	1.0 [1.0-1.1]	1.07	0	0.9673	1.12-1.32	mmol/L
Arterial blood gas analysis	Oxyhemoglobin concentration	90.0% (9/10)	96.0 [95.6-96.9]	89.4% (42/47)	97.1 [96.3-97.5]	1.01	0	1	90-95	%
Arterial blood gas analysis	Partial pressure of carbon dioxide	70.0% (7/10)	32.5 [29.0-35.0]	70.2% (33/47)	32.5 [27.4-37.5]	1	0	1	35-45	mmHg
Arterial blood gas analysis	Bicarbonate	70.0% (7/10)	21.6 [21.1-25.5]	57.4% (27/47)	22.0 [19.8-24.4]	1.22	0.14	0.7041	22-27	mmol/L
Arterial blood gas analysis	Buffered bases	70.0% (7/10)	46.3 [43.7-49.1]	58.7% (27/46)	45.2 [42.2-47.6]	1.19	0.09	0.7595	45-49	mmol/L
Arterial blood gas analysis	Glucose	70.0% (7/10)	6.6 [6.0-8.2]	77.8% (35/45)	8.1 [6.3-11.0]	0.9	0.01	0.9107	4.1-5.9	mmol/L
Arterial blood gas analysis	pH	70.0% (7/10)	7.5 [7.4-7.5]	53.2% (25/47)	7.4 [7.4-7.5]	1.32	0.39	0.5341	7.35-7.45
Arterial blood gas analysis	Sodium	70.0% (7/10)	133.8 [131.4-135.3]	40.0% (18/45)	136.2 [133.0-137.8]	1.75	1.88	0.17	135-148	mmol/L
Arterial blood gas analysis	Anion gap	70.0% (7/10)	7.7 [7.3-8.9]	77.8% (35/45)	9.3 [7.5-11.2]	0.9	0.01	0.9107	12.0-20.0	mmol/L
Arterial blood gas analysis	Calculated packed cell volume	60.0% (6/10)	40.0 [31.3-43.9]	72.3% (34/47)	35.7 [27.7-42.2]	0.83	0.16	0.6936	36-47	%
Arterial blood gas analysis	Oxygen saturation	50.0% (5/10)	98.2 [97.6-98.5]	83.0% (39/47)	99.2 [98.3-99.6]	0.6	3.39	0.0655	95-98	%
